# Supplementary material for: The Adaptative Modulation of the Phosphinito–Phosphinous Acid Ligand: Computational Illustration Through Palladium-Catalyzed Alcohol Oxidation
Source: Molecules. 2024 Oct 22;29(21):4999. doi: 10.3390/molecules29214999 (PMC11547856; doi:10.3390/molecules29214999)
Supplement: Supplementary file 1 [file molecules-29-04999-s001.zip]

Archive with 1 entries (1 files):
- molecules-3243168-supplementary.pdf
